# Supplementary material for: Lung neuroendocrine tumours: deep sequencing of the four World Health Organization histotypes reveals chromatin‐remodelling genes as major players and a prognostic role for TERT, RB1, MEN1 and KMT2D
Source: J Pathol. 2016 Dec 29;241(4):488–500. doi: 10.1002/path.4853 (PMC5324596; doi:10.1002/path.4853)
Supplement: Supplementary file 10 — Table S5A. Discovery screen, copy number alterations by whole exome sequencing: histotype‐specific distribution in 20 lung neuroendocrine tumours. Related to Figure 3. Table S5B. Discovery screen, copy number alterations by high coverage targeted sequencing of 418 genes: histotype‐specific distribution in 46 lung neuroendocrine tumours. Related to Supplementary Figure S1B. [file PATH-241-488-s005.zip]

Archive with 2 entries (2 files):
- PATH_4853_TableS5A.docx
- PATH_4853_TableS5B.docx
